# Supplementary material for: ﻿ Alternariaphoenicis sp. nov. and Alternariaouedrighensis sp. nov. (Pleosporales, Pleosporaceae): Two new species associated with leaf spot and blight diseases of date palm (Phoenixdactylifera L.)
Source: MycoKeys. 2025 Aug 15;120:295–315. doi: 10.3897/mycokeys.120.144245 (PMC12374170; doi:10.3897/mycokeys.120.144245)
Supplement: XML Treatment for Alternaria phoenicis [file mycokeys.120.144245-treatment1.xml]

<!DOCTYPE tp:taxon-treatment
  PUBLIC "-//TaxonX//DTD Taxonomic Treatment Publishing DTD v0 20100105//EN" "tax-treatment-NSO.dtd">
<tp:taxon-treatment xmlns:tp="http://www.plazi.org/taxpub"><tp:treatment-meta><kwd-group><label>Taxon classification</label><kwd>
              <named-content content-type="kingdom">Fungi</named-content>
            </kwd><kwd>
              <named-content content-type="order">Pleosporales</named-content>
            </kwd><kwd>
              <named-content content-type="family">Pleosporaceae</named-content>
            </kwd></kwd-group><mixed-citation publication-type="journal"><person-group><name><surname>Djellid</surname><given-names>Youssef</given-names></name><name><surname>Mahamedi</surname><given-names>Alla Eddine</given-names></name><name><surname>Spetik</surname><given-names>Milan</given-names></name><name><surname>Hakalová</surname><given-names>Eliska</given-names></name><name><surname>Eichmeier</surname><given-names>Ales</given-names></name><name><surname>Gonçalves</surname><given-names>Micael Ferreira Mota</given-names></name><name><surname>Lamghari</surname><given-names>Fouad</given-names></name><name><surname>Al Hmoudi</surname><given-names>Maryam Ali Saeed Mohamed</given-names></name><name><surname>Berraf-Tebbal</surname><given-names>Akila</given-names></name></person-group><article-title>﻿ <italic><tp:taxon-name><tp:taxon-name-part taxon-name-part-type="genus" reg="Alternaria">Alternaria</tp:taxon-name-part><tp:taxon-name-part taxon-name-part-type="species" reg="phoenicis">phoenicis</tp:taxon-name-part></tp:taxon-name></italic> sp. nov. and <italic><tp:taxon-name><tp:taxon-name-part taxon-name-part-type="genus" reg="Alternaria">Alternaria</tp:taxon-name-part><tp:taxon-name-part taxon-name-part-type="species" reg="ouedrighensis">ouedrighensis</tp:taxon-name-part></tp:taxon-name></italic> sp. nov. (<tp:taxon-name><tp:taxon-name-part taxon-name-part-type="order">Pleosporales</tp:taxon-name-part></tp:taxon-name>, <tp:taxon-name><tp:taxon-name-part taxon-name-part-type="family">Pleosporaceae</tp:taxon-name-part></tp:taxon-name>): Two new species associated with leaf spot and blight diseases of date palm (<italic><tp:taxon-name><tp:taxon-name-part taxon-name-part-type="genus" reg="Phoenix">Phoenix</tp:taxon-name-part><tp:taxon-name-part taxon-name-part-type="species" reg="dactylifera">dactylifera</tp:taxon-name-part></tp:taxon-name></italic> L.)</article-title><source>MycoKeys</source><day>15</day><month>08</month><year>2025</year><volume>120</volume><fpage>295</fpage><lpage>315</lpage><pub-id pub-id-type="doi">10.3897/mycokeys.120.144245</pub-id></mixed-citation></tp:treatment-meta><tp:nomenclature><label>﻿</label><tp:taxon-name>
            <object-id xmlns:xlink="http://www.w3.org/1999/xlink" content-type="arpha" xlink:type="simple">81F77603-8411-5874-9CC8-D9BF375059FD</object-id>
            <tp:taxon-name-part taxon-name-part-type="genus" reg="Alternaria">Alternaria</tp:taxon-name-part>
            <tp:taxon-name-part taxon-name-part-type="species" reg="phoenicis">phoenicis</tp:taxon-name-part>
            <object-id xmlns:xlink="http://www.w3.org/1999/xlink" content-type="mycobank" xlink:type="simple">856854</object-id>
          </tp:taxon-name><tp:taxon-authority>Y. Djellid, A. E. Mahamedi, F. Lamghari &amp; A. Berraf-Tebbal</tp:taxon-authority><tp:taxon-status xmlns:xlink="http://www.w3.org/1999/xlink" xlink:type="simple">sp. nov.</tp:taxon-status><xref ref-type="fig" rid="F2">Fig. 3</xref></tp:nomenclature><tp:treatment-sec sec-type="material" id="SECID0EGFGK"><title>Type.</title><p>Algeria • Ghardaia Province (<named-content xmlns:xlink="http://www.w3.org/1999/xlink" content-type="dwc:verbatimCoordinates" xlink:type="simple"><named-content content-type="geo-json" specific-use="{&#34;type&#34;:&#34;Point&#34;,&#34;coordinates&#34;:[3.582416,32.171715]}" id="NCID0EPFGK" xlink:type="simple">32°10'18.174"N, 3°34'56.6976"E</named-content></named-content>), on symptomatic leaflet and rachis of <italic><tp:taxon-name><tp:taxon-name-part taxon-name-part-type="genus" reg="Phoenix">Phoenix</tp:taxon-name-part><tp:taxon-name-part taxon-name-part-type="species" reg="dactylifera">dactylifera</tp:taxon-name-part></tp:taxon-name></italic> L., 2017, Y Djellid, (MEND-F-1166, holotype), ex-type culture <abbrev xmlns:xlink="http://www.w3.org/1999/xlink" xlink:title="Fungal Biodiversity Centre" id="ABBRID0E5FGK" xlink:type="simple">CBS</abbrev> 152585.</p><fig id="F2" position="float" orientation="portrait"><object-id xmlns:xlink="http://www.w3.org/1999/xlink" content-type="doi" xlink:type="simple">10.3897/mycokeys.120.144245.figure3</object-id><object-id xmlns:xlink="http://www.w3.org/1999/xlink" content-type="arpha" xlink:type="simple">F9BFDD6A-7329-5181-973C-6C97C38E563F</object-id><label>Figure 3.</label><caption><p>Morphology of <italic><tp:taxon-name><tp:taxon-name-part taxon-name-part-type="genus" reg="Alternaria">Alternaria</tp:taxon-name-part><tp:taxon-name-part taxon-name-part-type="species" reg="phoenicis">phoenicis</tp:taxon-name-part></tp:taxon-name></italic>. Colony on <abbrev xmlns:xlink="http://www.w3.org/1999/xlink" xlink:title="potato dextrose agar" id="ABBRID0EVGGK" xlink:type="simple">PDA</abbrev> after 7 days at 25 °C (A); Conidiophores and conidiogenouse cells (B, C); Conidia (D–M). Scale bars: 10 μm.</p></caption><graphic xmlns:xlink="http://www.w3.org/1999/xlink" xlink:href="mycokeys-120-295-g003.jpg" position="float" orientation="portrait" xlink:type="simple" id="oo_1394796.jpg"><uri content-type="original_file" xlink:type="simple">https://binary.pensoft.net/fig/1394796</uri></graphic></fig></tp:treatment-sec><tp:treatment-sec sec-type="etymology" id="SECID0E5GGK"><title>Etymology.</title><p>Named after the host genus (<italic><tp:taxon-name><tp:taxon-name-part taxon-name-part-type="genus" reg="Phoenix">Phoenix</tp:taxon-name-part></tp:taxon-name></italic>) from which the fungus was isolated.</p></tp:treatment-sec><tp:treatment-sec sec-type="description" id="SECID0ELHGK"><title>Description.</title><p><bold><italic>Colonies</italic></bold> on <abbrev xmlns:xlink="http://www.w3.org/1999/xlink" xlink:title="potato dextrose agar" id="ABBRID0EWHGK" xlink:type="simple">PDA</abbrev> reaching 75 mm diam. after 7 d at 25 °C, circular, cottony with dense hyphae, off-white to light grey in the center, reverse buff to dark brown in the center. Minimum temperature for growth 5 °C, optimum 25 °C, maximum 37 °C. On Potato dextrose agar (<abbrev xmlns:xlink="http://www.w3.org/1999/xlink" xlink:title="potato dextrose agar" id="ABBRID0E1HGK" xlink:type="simple">PDA</abbrev>; Fig. <xref ref-type="fig" rid="F2">3</xref>), <bold><italic>conidiophores</italic></bold> arising directly from lateral of aerial hyphae, straight or curved, geniculate, smooth-walled, with up to 5–septate, unbranched or with up to two branches, pale brown; <bold><italic>Conidia</italic></bold> solitary, subcylindrical to obclavate, (18.1–) 21.4 – 29.1 (–38.8) × (7.4–) 9.7 – 12.8 (–14.8) μm, (av. 25.3 ± 3.9 × 11.2 ± 1.6), non-beaked with a narrow base, light brown, with some darkened middle transverse septa, 3–6 transverse septa, and 0–1 longitudinal or oblique septa per transverse segment; these primary conidia produce secondary conidiophores that consist in a subapical extension from the conidial body. <bold><italic>Sexual morph</italic></bold> not observed.</p></tp:treatment-sec><tp:treatment-sec sec-type="notes" id="SECID0ELIGK"><title>Notes.</title><p>Phylogenetically, this species grouped within <tp:taxon-name><tp:taxon-name-part taxon-name-part-type="genus" reg="Alternaria"/><tp:taxon-name-part taxon-name-part-type="section" reg="Ulocladioides">Ulocladioides</tp:taxon-name-part></tp:taxon-name> section but was different from the closest species (<italic><tp:taxon-name><tp:taxon-name-part taxon-name-part-type="genus" reg="Alternaria">A.</tp:taxon-name-part><tp:taxon-name-part taxon-name-part-type="species" reg="malicola">malicola</tp:taxon-name-part></tp:taxon-name></italic>, <italic><tp:taxon-name><tp:taxon-name-part taxon-name-part-type="genus" reg="Alternaria">A.</tp:taxon-name-part><tp:taxon-name-part taxon-name-part-type="species" reg="preussii">preussii</tp:taxon-name-part></tp:taxon-name></italic> and <italic><tp:taxon-name><tp:taxon-name-part taxon-name-part-type="genus" reg="Alternaria">A.</tp:taxon-name-part><tp:taxon-name-part taxon-name-part-type="species" reg="cantlous">cantlous</tp:taxon-name-part></tp:taxon-name></italic>) in a distinct lineage with 100% <abbrev xmlns:xlink="http://www.w3.org/1999/xlink" xlink:title="Maximum Likelihood" id="ABBRID0EYJGK" xlink:type="simple">ML</abbrev> / 94% <abbrev xmlns:xlink="http://www.w3.org/1999/xlink" xlink:title="Maximum Parsimony" id="ABBRID0E3JGK" xlink:type="simple">MP</abbrev> statistical support. <italic><tp:taxon-name><tp:taxon-name-part taxon-name-part-type="genus" reg="Alternaria">Alternaria</tp:taxon-name-part><tp:taxon-name-part taxon-name-part-type="species" reg="phoenicis">phoenicis</tp:taxon-name-part></tp:taxon-name></italic> sp. nov. is different from its sister species <italic><tp:taxon-name><tp:taxon-name-part taxon-name-part-type="genus" reg="Alternaria">A.</tp:taxon-name-part><tp:taxon-name-part taxon-name-part-type="species" reg="malicola">malicola</tp:taxon-name-part></tp:taxon-name></italic>, <italic><tp:taxon-name><tp:taxon-name-part taxon-name-part-type="genus" reg="Alternaria">A.</tp:taxon-name-part><tp:taxon-name-part taxon-name-part-type="species" reg="preussii">preussii</tp:taxon-name-part></tp:taxon-name></italic> and <italic><tp:taxon-name><tp:taxon-name-part taxon-name-part-type="genus" reg="Alternaria">A.</tp:taxon-name-part><tp:taxon-name-part taxon-name-part-type="species" reg="cantlous">cantlous</tp:taxon-name-part></tp:taxon-name></italic>, based on sequences derived from five loci (Fig. <xref ref-type="fig" rid="F4">2</xref>). After conducting a nucleotide pairwise comparison as recommended by <xref ref-type="bibr" rid="B29">Jeewon and Hyde (2016)</xref>, the present species can be distinguished from the closet species <italic><tp:taxon-name><tp:taxon-name-part taxon-name-part-type="genus" reg="Alternaria">A.</tp:taxon-name-part><tp:taxon-name-part taxon-name-part-type="species" reg="malicola">malicola</tp:taxon-name-part></tp:taxon-name></italic>, <italic><tp:taxon-name><tp:taxon-name-part taxon-name-part-type="genus" reg="Alternaria">A.</tp:taxon-name-part><tp:taxon-name-part taxon-name-part-type="species" reg="preussii">preussii</tp:taxon-name-part></tp:taxon-name></italic> and <italic><tp:taxon-name><tp:taxon-name-part taxon-name-part-type="genus" reg="Alternaria">A.</tp:taxon-name-part><tp:taxon-name-part taxon-name-part-type="species" reg="cantlous">cantlous</tp:taxon-name-part></tp:taxon-name></italic>. Based on <italic><abbrev xmlns:xlink="http://www.w3.org/1999/xlink" xlink:title="glyceraldehyde-3-phosphate dehydrogenase" id="ABBRID0EWMGK" xlink:type="simple">GAPDH</abbrev></italic>, <italic><abbrev xmlns:xlink="http://www.w3.org/1999/xlink" xlink:title="RNA polymerase II subunit" id="ABBRID0E2MGK" xlink:type="simple">RPB2</abbrev></italic> and <italic><abbrev xmlns:xlink="http://www.w3.org/1999/xlink" xlink:title="translation elongation factor" id="ABBRID0EANGK" xlink:type="simple">TEF1</abbrev></italic> genes, <italic><tp:taxon-name><tp:taxon-name-part taxon-name-part-type="genus" reg="Alternaria">A.</tp:taxon-name-part><tp:taxon-name-part taxon-name-part-type="species" reg="phoenicis">phoenicis</tp:taxon-name-part></tp:taxon-name></italic> sp. nov. has 7 bp differences (2%, no gap) in <italic><abbrev xmlns:xlink="http://www.w3.org/1999/xlink" xlink:title="glyceraldehyde-3-phosphate dehydrogenase" id="ABBRID0EQNGK" xlink:type="simple">GAPDH</abbrev></italic>, 1 bp (1%, no gap) in <italic><abbrev xmlns:xlink="http://www.w3.org/1999/xlink" xlink:title="RNA polymerase II subunit" id="ABBRID0EVNGK" xlink:type="simple">RPB2</abbrev></italic> and 29 bp (7%, 6 gaps) in <italic><abbrev xmlns:xlink="http://www.w3.org/1999/xlink" xlink:title="translation elongation factor" id="ABBRID0E1NGK" xlink:type="simple">TEF1</abbrev></italic> when compared to <italic><tp:taxon-name><tp:taxon-name-part taxon-name-part-type="genus" reg="Alternaria">A.</tp:taxon-name-part><tp:taxon-name-part taxon-name-part-type="species" reg="malicola">malicola</tp:taxon-name-part></tp:taxon-name></italic>. <italic><tp:taxon-name><tp:taxon-name-part taxon-name-part-type="genus" reg="Alternaria">Alternaria</tp:taxon-name-part><tp:taxon-name-part taxon-name-part-type="species" reg="preussii">preussii</tp:taxon-name-part></tp:taxon-name></italic> presents 5 bp differences (2%, no gap) in <italic><abbrev xmlns:xlink="http://www.w3.org/1999/xlink" xlink:title="glyceraldehyde-3-phosphate dehydrogenase" id="ABBRID0EVOGK" xlink:type="simple">GAPDH</abbrev></italic> and 11 bp (2%, no gap) in <italic><abbrev xmlns:xlink="http://www.w3.org/1999/xlink" xlink:title="RNA polymerase II subunit" id="ABBRID0E1OGK" xlink:type="simple">RPB2</abbrev></italic>. However, <italic><tp:taxon-name><tp:taxon-name-part taxon-name-part-type="genus" reg="Alternaria">A.</tp:taxon-name-part><tp:taxon-name-part taxon-name-part-type="species" reg="cantlous">cantlous</tp:taxon-name-part></tp:taxon-name></italic> shows 1 bp difference (1%, no gap) in <italic><abbrev xmlns:xlink="http://www.w3.org/1999/xlink" xlink:title="RNA polymerase II subunit" id="ABBRID0EKPGK" xlink:type="simple">RPB2</abbrev></italic> and 29 bp (11%, 6 gaps) in <italic><abbrev xmlns:xlink="http://www.w3.org/1999/xlink" xlink:title="translation elongation factor" id="ABBRID0EPPGK" xlink:type="simple">TEF1</abbrev></italic>. Morphologically, <italic><tp:taxon-name><tp:taxon-name-part taxon-name-part-type="genus" reg="Alternaria">A.</tp:taxon-name-part><tp:taxon-name-part taxon-name-part-type="species" reg="phoenicis">phoenicis</tp:taxon-name-part></tp:taxon-name></italic> (Fig. <xref ref-type="fig" rid="F2">3</xref>) can be distinguished by having narrower conidia (7.4–14.8 µm) compared to the three closely related species: <italic><tp:taxon-name><tp:taxon-name-part taxon-name-part-type="genus" reg="Alternaria">A.</tp:taxon-name-part><tp:taxon-name-part taxon-name-part-type="species" reg="cantlous">cantlous</tp:taxon-name-part></tp:taxon-name></italic> (7.4–14.8 µm), <italic><tp:taxon-name><tp:taxon-name-part taxon-name-part-type="genus" reg="Alternaria">A.</tp:taxon-name-part><tp:taxon-name-part taxon-name-part-type="species" reg="preussii">preussii</tp:taxon-name-part></tp:taxon-name></italic> (13.0–13.7 µm), and <italic><tp:taxon-name><tp:taxon-name-part taxon-name-part-type="genus" reg="Alternaria">A.</tp:taxon-name-part><tp:taxon-name-part taxon-name-part-type="species" reg="malicola">malicola</tp:taxon-name-part></tp:taxon-name></italic> (8–16 µm). In terms of length, its conidia are shorter than those of <italic><tp:taxon-name><tp:taxon-name-part taxon-name-part-type="genus" reg="Alternaria">A.</tp:taxon-name-part><tp:taxon-name-part taxon-name-part-type="species" reg="cantlous">cantlous</tp:taxon-name-part></tp:taxon-name></italic> (24–36 µm) but longer when compared to <italic><tp:taxon-name><tp:taxon-name-part taxon-name-part-type="genus" reg="Alternaria">A.</tp:taxon-name-part><tp:taxon-name-part taxon-name-part-type="species" reg="preussii">preussii</tp:taxon-name-part></tp:taxon-name></italic> (18.3–20.4 µm). However, the conidial length of <italic><tp:taxon-name><tp:taxon-name-part taxon-name-part-type="genus" reg="Alternaria">A.</tp:taxon-name-part><tp:taxon-name-part taxon-name-part-type="species" reg="malicola">malicola</tp:taxon-name-part></tp:taxon-name></italic> (16–35 µm) is comparable to that of <italic><tp:taxon-name><tp:taxon-name-part taxon-name-part-type="genus" reg="Alternaria">A.</tp:taxon-name-part><tp:taxon-name-part taxon-name-part-type="species" reg="phoenicis">phoenicis</tp:taxon-name-part></tp:taxon-name></italic> (18.1–38.8 µm). Regarding the conidial septation, <italic><tp:taxon-name><tp:taxon-name-part taxon-name-part-type="genus" reg="Alternaria">A.</tp:taxon-name-part><tp:taxon-name-part taxon-name-part-type="species" reg="phoenicis">phoenicis</tp:taxon-name-part></tp:taxon-name></italic> is characterized by multiple transverse septa (up to 6). In contrast, its closely related species exhibit fewer transverse septa, up to four in <italic><tp:taxon-name><tp:taxon-name-part taxon-name-part-type="genus" reg="Alternaria">A.</tp:taxon-name-part><tp:taxon-name-part taxon-name-part-type="species" reg="canlous">canlous</tp:taxon-name-part></tp:taxon-name></italic> and up to three in both <italic><tp:taxon-name><tp:taxon-name-part taxon-name-part-type="genus" reg="Alternaria">A.</tp:taxon-name-part><tp:taxon-name-part taxon-name-part-type="species" reg="preussii">preussii</tp:taxon-name-part></tp:taxon-name></italic> and <italic><tp:taxon-name><tp:taxon-name-part taxon-name-part-type="genus" reg="Alternaria">A.</tp:taxon-name-part><tp:taxon-name-part taxon-name-part-type="species" reg="malicola">malicola</tp:taxon-name-part></tp:taxon-name></italic>. Additionally, <italic><tp:taxon-name><tp:taxon-name-part taxon-name-part-type="genus" reg="Alternaria">A.</tp:taxon-name-part><tp:taxon-name-part taxon-name-part-type="species" reg="phoenicis">phoenicis</tp:taxon-name-part></tp:taxon-name></italic> has the fewest longitudinal septa (0–1), compared to <italic><tp:taxon-name><tp:taxon-name-part taxon-name-part-type="genus" reg="Alternaria">A.</tp:taxon-name-part><tp:taxon-name-part taxon-name-part-type="species" reg="preussii">preussii</tp:taxon-name-part></tp:taxon-name></italic> (1–2), <italic><tp:taxon-name><tp:taxon-name-part taxon-name-part-type="genus" reg="Alternaria">A.</tp:taxon-name-part><tp:taxon-name-part taxon-name-part-type="species" reg="malicola">malicola</tp:taxon-name-part></tp:taxon-name></italic> (1–5), and <italic><tp:taxon-name><tp:taxon-name-part taxon-name-part-type="genus" reg="Alternaria">A.</tp:taxon-name-part><tp:taxon-name-part taxon-name-part-type="species" reg="canlous">canlous</tp:taxon-name-part></tp:taxon-name></italic> (0–2) (<xref ref-type="bibr" rid="B48">Runa et al. 2009</xref>; <xref ref-type="bibr" rid="B57">Wang et al. 2010</xref>; <xref ref-type="bibr" rid="B13">Dang et al. 2018</xref>).</p></tp:treatment-sec><tp:treatment-sec><!--Section generated to contain objects referenced in tp:taxon-treatment.--><fig id="F4" position="float" orientation="portrait"><object-id xmlns:xlink="http://www.w3.org/1999/xlink" content-type="doi" xlink:type="simple">10.3897/mycokeys.120.144245.figure2</object-id><object-id xmlns:xlink="http://www.w3.org/1999/xlink" content-type="arpha" xlink:type="simple">3C395506-5638-531B-9611-80E66DCFB965</object-id><label>Figure 2.</label><caption><p>Phylogenetic tree based on the maximum likelihood analysis of <italic><tp:taxon-name><tp:taxon-name-part taxon-name-part-type="genus" reg="Alternaria">Alternaria</tp:taxon-name-part></tp:taxon-name></italic> species inferred from combined <abbrev xmlns:xlink="http://www.w3.org/1999/xlink" xlink:title="large subunit ribosomal DNA" id="ABBRID0EP5FK" xlink:type="simple">LSU</abbrev>, <abbrev xmlns:xlink="http://www.w3.org/1999/xlink" xlink:title="internal transcribed spacer region of the ribosomal RNA" id="ABBRID0ET5FK" xlink:type="simple">ITS</abbrev>, <italic><abbrev xmlns:xlink="http://www.w3.org/1999/xlink" xlink:title="glyceraldehyde-3-phosphate dehydrogenase" id="ABBRID0EY5FK" xlink:type="simple">GAPDH</abbrev></italic>, <italic><abbrev xmlns:xlink="http://www.w3.org/1999/xlink" xlink:title="RNA polymerase II subunit" id="ABBRID0E45FK" xlink:type="simple">RPB2</abbrev></italic> and <italic><abbrev xmlns:xlink="http://www.w3.org/1999/xlink" xlink:title="translation elongation factor" id="ABBRID0EC6FK" xlink:type="simple">TEF1</abbrev></italic>. Maximum likelihood (<abbrev xmlns:xlink="http://www.w3.org/1999/xlink" xlink:title="Maximum Likelihood" id="ABBRID0EG6FK" xlink:type="simple">ML</abbrev>) and maximum parcimony (<abbrev xmlns:xlink="http://www.w3.org/1999/xlink" xlink:title="Maximum Parsimony" id="ABBRID0EK6FK" xlink:type="simple">MP</abbrev>) bootstrap values (≥ 50%) given at the nodes (<abbrev xmlns:xlink="http://www.w3.org/1999/xlink" xlink:title="Maximum Likelihood" id="ABBRID0EO6FK" xlink:type="simple">ML</abbrev>/<abbrev xmlns:xlink="http://www.w3.org/1999/xlink" xlink:title="Maximum Parsimony" id="ABBRID0ES6FK" xlink:type="simple">MP</abbrev>) are computed at from 1000 replicates. The tree is rooted to <italic><tp:taxon-name><tp:taxon-name-part taxon-name-part-type="genus" reg="Cicatricea">Cicatricea</tp:taxon-name-part><tp:taxon-name-part taxon-name-part-type="species" reg="salina">salina</tp:taxon-name-part></tp:taxon-name></italic> (<abbrev xmlns:xlink="http://www.w3.org/1999/xlink" xlink:title="Fungal Biodiversity Centre" id="ABBRID0EBAGK" xlink:type="simple">CBS</abbrev> 302.84) and <italic><tp:taxon-name><tp:taxon-name-part taxon-name-part-type="genus" reg="Stemphylium">Stemphylium</tp:taxon-name-part><tp:taxon-name-part taxon-name-part-type="species" reg="herbarum">herbarum</tp:taxon-name-part></tp:taxon-name></italic> (<abbrev xmlns:xlink="http://www.w3.org/1999/xlink" xlink:title="Fungal Biodiversity Centre" id="ABBRID0EQAGK" xlink:type="simple">CBS</abbrev> 191.86). The novel species are highlighted in bold. The monotypic lineages are indicated by black dots.</p></caption><graphic xmlns:xlink="http://www.w3.org/1999/xlink" xlink:href="mycokeys-120-295-g002.jpg" position="float" orientation="portrait" xlink:type="simple" id="oo_1394795.jpg"><uri content-type="original_file" xlink:type="simple">https://binary.pensoft.net/fig/1394795</uri></graphic></fig></tp:treatment-sec><ref-list><ref id="B29"><mixed-citation xmlns:xlink="http://www.w3.org/1999/xlink" xlink:type="simple"><person-group><name name-style="western"><surname>Jeewon</surname><given-names>R</given-names></name><name name-style="western"><surname>Hyde</surname><given-names>KD</given-names></name></person-group> (<year>2016</year>) <article-title>Establishing species boundaries and new taxa: Recommendations to resolve taxonomic ambiguities.</article-title><source>Mycosphere: Journal of Fungal Biology</source><volume>7</volume>(<issue>11</issue>): <fpage>1669</fpage>–<lpage>1677</lpage>. <ext-link xlink:href="10.5943/mycosphere/7/11/4" ext-link-type="doi" xlink:type="simple">https://doi.org/10.5943/mycosphere/7/11/4</ext-link></mixed-citation></ref><ref id="B48"><mixed-citation xmlns:xlink="http://www.w3.org/1999/xlink" xlink:type="simple"><person-group><name name-style="western"><surname>Runa</surname><given-names>F</given-names></name><name name-style="western"><surname>Park</surname><given-names>MS</given-names></name><name name-style="western"><surname>Pryor</surname><given-names>BM</given-names></name></person-group> (<year>2009</year>) <article-title><italic><tp:taxon-name><tp:taxon-name-part taxon-name-part-type="genus">Ulocladium</tp:taxon-name-part></tp:taxon-name></italic> systematics revisited: Phylogeny and taxonomic status.</article-title><source>Mycological Progress</source><volume>8</volume>: <fpage>35</fpage>–<lpage>47</lpage>. <ext-link xlink:href="10.1007/s11557-008-0576-y" ext-link-type="doi" xlink:type="simple">https://doi.org/10.1007/s11557-008-0576-y</ext-link></mixed-citation></ref><ref id="B57"><mixed-citation xmlns:xlink="http://www.w3.org/1999/xlink" xlink:type="simple"><person-group><name name-style="western"><surname>Wang</surname><given-names>Y</given-names></name><name name-style="western"><surname>Pei</surname><given-names>YF</given-names></name><name name-style="western"><surname>O’Neill</surname><given-names>NR</given-names></name><name name-style="western"><surname>Zhang</surname><given-names>XG</given-names></name></person-group> (<year>2010</year>) <article-title><italic><tp:taxon-name><tp:taxon-name-part taxon-name-part-type="genus">Ulocladium</tp:taxon-name-part><tp:taxon-name-part taxon-name-part-type="species">cantlous</tp:taxon-name-part></tp:taxon-name></italic> sp. nov. isolated from northwestern China: Its morphology and molecular phylogenetic position.</article-title><source>Mycologia</source><volume>102</volume>(<issue>2</issue>): <fpage>374</fpage>–<lpage>383</lpage>. <ext-link xlink:href="10.3852/09-093" ext-link-type="doi" xlink:type="simple">https://doi.org/10.3852/09-093</ext-link></mixed-citation></ref><ref id="B13"><mixed-citation xmlns:xlink="http://www.w3.org/1999/xlink" xlink:type="simple"><person-group><name name-style="western"><surname>Dang</surname><given-names>JL</given-names></name><name name-style="western"><surname>Gleason</surname><given-names>ML</given-names></name><name name-style="western"><surname>Li</surname><given-names>LN</given-names></name><name name-style="western"><surname>Wang</surname><given-names>C</given-names></name><name name-style="western"><surname>Niu</surname><given-names>CK</given-names></name><name name-style="western"><surname>Zhang</surname><given-names>R</given-names></name><name name-style="western"><surname>Sun</surname><given-names>GY</given-names></name></person-group> (<year>2018</year>) <article-title><italic><tp:taxon-name><tp:taxon-name-part taxon-name-part-type="genus">Alternaria</tp:taxon-name-part><tp:taxon-name-part taxon-name-part-type="species">malicola</tp:taxon-name-part></tp:taxon-name></italic> sp. nov., a new pathogen causing fruit spot on apple in China.</article-title><source>Plant Disease</source><volume>102</volume>(<issue>7</issue>): <fpage>1273</fpage>–<lpage>1282</lpage>. <ext-link xlink:href="10.1094/PDIS-07-17-1027-RE" ext-link-type="doi" xlink:type="simple">https://doi.org/10.1094/PDIS-07-17-1027-RE</ext-link></mixed-citation></ref></ref-list></tp:taxon-treatment>
