# Supplementary material for: ﻿ Alternariaphoenicis sp. nov. and Alternariaouedrighensis sp. nov. (Pleosporales, Pleosporaceae): Two new species associated with leaf spot and blight diseases of date palm (Phoenixdactylifera L.)
Source: MycoKeys. 2025 Aug 15;120:295–315. doi: 10.3897/mycokeys.120.144245 (PMC12374170; doi:10.3897/mycokeys.120.144245)
Supplement: XML Treatment for Alternaria ouedrighensis [file mycokeys.120.144245-treatment2.xml]

<!DOCTYPE tp:taxon-treatment
  PUBLIC "-//TaxonX//DTD Taxonomic Treatment Publishing DTD v0 20100105//EN" "tax-treatment-NSO.dtd">
<tp:taxon-treatment xmlns:tp="http://www.plazi.org/taxpub"><tp:treatment-meta><kwd-group><label>Taxon classification</label><kwd>
              <named-content content-type="kingdom">Fungi</named-content>
            </kwd><kwd>
              <named-content content-type="order">Pleosporales</named-content>
            </kwd><kwd>
              <named-content content-type="family">Pleosporaceae</named-content>
            </kwd></kwd-group><mixed-citation publication-type="journal"><person-group><name><surname>Djellid</surname><given-names>Youssef</given-names></name><name><surname>Mahamedi</surname><given-names>Alla Eddine</given-names></name><name><surname>Spetik</surname><given-names>Milan</given-names></name><name><surname>Hakalová</surname><given-names>Eliska</given-names></name><name><surname>Eichmeier</surname><given-names>Ales</given-names></name><name><surname>Gonçalves</surname><given-names>Micael Ferreira Mota</given-names></name><name><surname>Lamghari</surname><given-names>Fouad</given-names></name><name><surname>Al Hmoudi</surname><given-names>Maryam Ali Saeed Mohamed</given-names></name><name><surname>Berraf-Tebbal</surname><given-names>Akila</given-names></name></person-group><article-title>﻿ <italic><tp:taxon-name><tp:taxon-name-part taxon-name-part-type="genus" reg="Alternaria">Alternaria</tp:taxon-name-part><tp:taxon-name-part taxon-name-part-type="species" reg="phoenicis">phoenicis</tp:taxon-name-part></tp:taxon-name></italic> sp. nov. and <italic><tp:taxon-name><tp:taxon-name-part taxon-name-part-type="genus" reg="Alternaria">Alternaria</tp:taxon-name-part><tp:taxon-name-part taxon-name-part-type="species" reg="ouedrighensis">ouedrighensis</tp:taxon-name-part></tp:taxon-name></italic> sp. nov. (<tp:taxon-name><tp:taxon-name-part taxon-name-part-type="order">Pleosporales</tp:taxon-name-part></tp:taxon-name>, <tp:taxon-name><tp:taxon-name-part taxon-name-part-type="family">Pleosporaceae</tp:taxon-name-part></tp:taxon-name>): Two new species associated with leaf spot and blight diseases of date palm (<italic><tp:taxon-name><tp:taxon-name-part taxon-name-part-type="genus" reg="Phoenix">Phoenix</tp:taxon-name-part><tp:taxon-name-part taxon-name-part-type="species" reg="dactylifera">dactylifera</tp:taxon-name-part></tp:taxon-name></italic> L.)</article-title><source>MycoKeys</source><day>15</day><month>08</month><year>2025</year><volume>120</volume><fpage>295</fpage><lpage>315</lpage><pub-id pub-id-type="doi">10.3897/mycokeys.120.144245</pub-id></mixed-citation></tp:treatment-meta><tp:nomenclature><label>﻿</label><tp:taxon-name>
            <object-id xmlns:xlink="http://www.w3.org/1999/xlink" content-type="arpha" xlink:type="simple">48EB7EF0-1DD2-585E-B318-2928F954C490</object-id>
            <tp:taxon-name-part taxon-name-part-type="genus" reg="Alternaria">Alternaria</tp:taxon-name-part>
            <tp:taxon-name-part taxon-name-part-type="species" reg="ouedrighensis">ouedrighensis</tp:taxon-name-part>
            <object-id xmlns:xlink="http://www.w3.org/1999/xlink" content-type="mycobank" xlink:type="simple">856855</object-id>
          </tp:taxon-name><tp:taxon-authority>, A. Berraf-Tebbal, A. E. Mahamedi, F. Lamghari, E. Hakalova &amp; Y. Djellid</tp:taxon-authority><tp:taxon-status xmlns:xlink="http://www.w3.org/1999/xlink" xlink:type="simple">sp. nov.</tp:taxon-status><xref ref-type="fig" rid="F3">Fig. 4</xref></tp:nomenclature><tp:treatment-sec sec-type="material" id="SECID0EBXGK"><title>Type.</title><p>Algeria • Biskra Province (<named-content xmlns:xlink="http://www.w3.org/1999/xlink" content-type="dwc:verbatimCoordinates" xlink:type="simple"><named-content content-type="geo-json" specific-use="{&#34;type&#34;:&#34;Point&#34;,&#34;coordinates&#34;:[5.369474,34.737782]}" id="NCID0EKXGK" xlink:type="simple">34°44'16.0152"N, 5°22'10.1064"E</named-content></named-content>), on symptomatic leaf of <italic><tp:taxon-name><tp:taxon-name-part taxon-name-part-type="genus" reg="Phoenix">Phoenix</tp:taxon-name-part><tp:taxon-name-part taxon-name-part-type="species" reg="dactylifera">dactylifera</tp:taxon-name-part></tp:taxon-name></italic> L. 2017, Y Djellid (MEND-F-1168, holotype), ex-type culture <abbrev xmlns:xlink="http://www.w3.org/1999/xlink" xlink:title="Fungal Biodiversity Centre" id="ABBRID0EZXGK" xlink:type="simple">CBS</abbrev> 152587.</p></tp:treatment-sec><tp:treatment-sec sec-type="etymology" id="SECID0E4XGK"><title>Etymology.</title><p>Named after the valley of Oued Righ from which the fungus was collected.</p></tp:treatment-sec><tp:treatment-sec sec-type="description" id="SECID0ECYGK"><title>Description.</title><p><bold><italic>Colonies</italic></bold> on Potato dextrose agar (<abbrev xmlns:xlink="http://www.w3.org/1999/xlink" xlink:title="potato dextrose agar" id="ABBRID0ENYGK" xlink:type="simple">PDA</abbrev>) reaching 51 mm diam. after 7 d at 25 °C, circular with concentric zonation of the growth, cottony with dense hyphae, dark green, reverse dark brown, with a white halo at the edge. Minimum temperature for growth 5 °C, optimum 25 °C, maximum 37 °C. On <abbrev xmlns:xlink="http://www.w3.org/1999/xlink" xlink:title="potato dextrose agar" id="ABBRID0ERYGK" xlink:type="simple">PDA</abbrev> media (Fig. <xref ref-type="fig" rid="F3">4</xref>), <bold><italic>conidiophores</italic></bold> arising directly from lateral of aerial hyphae, straight or curved, geniculate sympodial proliferation, verruculose thick-walled, with up to 12–septate, unbranched or with up to three branches, light to dark brown; <bold><italic>Conidia</italic></bold> solitary, ovoid to subcylindrical, (11.4–) 15.3 – 17.7 (–24.1) × (7.7–) 9.9 – 10.9 (–12.9) μm (av. 16.5 ± 3.4 × 10.4 ± 1.4), light brown to dark, rigid, and thickened transverse septa, 1–3 transverse septa, and 0–1 longitudinal or oblique septa per transverse segment; these primary conidia produce secondary conidiophores that consist of a subapical extension from the conidial body. <bold><italic>Sexual morph</italic></bold> not observed.</p><fig id="F3" position="float" orientation="portrait"><object-id xmlns:xlink="http://www.w3.org/1999/xlink" content-type="doi" xlink:type="simple">10.3897/mycokeys.120.144245.figure4</object-id><object-id xmlns:xlink="http://www.w3.org/1999/xlink" content-type="arpha" xlink:type="simple">16710C5C-EED1-5063-9578-2CF261525FBA</object-id><label>Figure 4.</label><caption><p>Morphology of <italic><tp:taxon-name><tp:taxon-name-part taxon-name-part-type="genus" reg="Alternaria">Alternaria</tp:taxon-name-part><tp:taxon-name-part taxon-name-part-type="species" reg="ouedrighensis">ouedrighensis</tp:taxon-name-part></tp:taxon-name></italic>. Colony on <abbrev xmlns:xlink="http://www.w3.org/1999/xlink" xlink:title="potato dextrose agar" id="ABBRID0EVZGK" xlink:type="simple">PDA</abbrev> after 7 days at 25 °C (A); Conidiophores and conidiogenous cells (B, C); Conidia (D–M) Scale bars: 10 μm.</p></caption><graphic xmlns:xlink="http://www.w3.org/1999/xlink" xlink:href="mycokeys-120-295-g004.jpg" position="float" orientation="portrait" xlink:type="simple" id="oo_1394797.jpg"><uri content-type="original_file" xlink:type="simple">https://binary.pensoft.net/fig/1394797</uri></graphic></fig></tp:treatment-sec><tp:treatment-sec sec-type="notes" id="SECID0E5ZGK"><title>Note.</title><p>Phylogenetically <italic><tp:taxon-name><tp:taxon-name-part taxon-name-part-type="genus" reg="Alternaria">A.</tp:taxon-name-part><tp:taxon-name-part taxon-name-part-type="species" reg="ouedrighensis">ouedrighensis</tp:taxon-name-part></tp:taxon-name></italic> formed a sister branch with <italic><tp:taxon-name><tp:taxon-name-part taxon-name-part-type="genus" reg="Alternaria">A.</tp:taxon-name-part><tp:taxon-name-part taxon-name-part-type="species" reg="embellisia">embellisia</tp:taxon-name-part></tp:taxon-name></italic>, <italic><tp:taxon-name><tp:taxon-name-part taxon-name-part-type="genus" reg="Alternaria">A.</tp:taxon-name-part><tp:taxon-name-part taxon-name-part-type="species" reg="chlamydosporigena">chlamydosporigena</tp:taxon-name-part></tp:taxon-name></italic>, <italic><tp:taxon-name><tp:taxon-name-part taxon-name-part-type="genus" reg="Alternaria">A.</tp:taxon-name-part><tp:taxon-name-part taxon-name-part-type="species" reg="radicicola">radicicola</tp:taxon-name-part></tp:taxon-name></italic> and <italic><tp:taxon-name><tp:taxon-name-part taxon-name-part-type="genus" reg="Alternaria">A.</tp:taxon-name-part><tp:taxon-name-part taxon-name-part-type="species" reg="tellustris">tellustris</tp:taxon-name-part></tp:taxon-name></italic> in <tp:taxon-name><tp:taxon-name-part taxon-name-part-type="genus" reg="Embellisia">Embellisia</tp:taxon-name-part></tp:taxon-name> section with 100% <abbrev xmlns:xlink="http://www.w3.org/1999/xlink" xlink:title="Maximum Likelihood" id="ABBRID0EI3GK" xlink:type="simple">ML</abbrev>/100% <abbrev xmlns:xlink="http://www.w3.org/1999/xlink" xlink:title="Maximum Parsimony" id="ABBRID0EM3GK" xlink:type="simple">MP</abbrev> bootstrap support. <italic><tp:taxon-name><tp:taxon-name-part taxon-name-part-type="genus" reg="Alternaria">Alternaria</tp:taxon-name-part><tp:taxon-name-part taxon-name-part-type="species" reg="ouedrighensis">ouedrighensis</tp:taxon-name-part></tp:taxon-name></italic> sp. nov. is different from its sister species <italic><tp:taxon-name><tp:taxon-name-part taxon-name-part-type="genus" reg="Alternaria">A.</tp:taxon-name-part><tp:taxon-name-part taxon-name-part-type="species" reg="radicicola">radicicola</tp:taxon-name-part></tp:taxon-name></italic>, <italic><tp:taxon-name><tp:taxon-name-part taxon-name-part-type="genus" reg="Alternaria">A.</tp:taxon-name-part><tp:taxon-name-part taxon-name-part-type="species" reg="embellisia">embellisia</tp:taxon-name-part></tp:taxon-name></italic> and <italic><tp:taxon-name><tp:taxon-name-part taxon-name-part-type="genus" reg="Alternaria">A.</tp:taxon-name-part><tp:taxon-name-part taxon-name-part-type="species" reg="tellustris">tellustris</tp:taxon-name-part></tp:taxon-name></italic> based on sequences derived from five genes (Fig. <xref ref-type="fig" rid="F4">2</xref>). After conducting a nucleotide pairwise comparison as recommended by <xref ref-type="bibr" rid="B29">Jeewon and Hyde (2016)</xref>, the present species can be readily distinguished from the closet species <italic><tp:taxon-name><tp:taxon-name-part taxon-name-part-type="genus" reg="Alternaria">A.</tp:taxon-name-part><tp:taxon-name-part taxon-name-part-type="species" reg="radicicola">radicicola</tp:taxon-name-part></tp:taxon-name></italic>, <italic><tp:taxon-name><tp:taxon-name-part taxon-name-part-type="genus" reg="Alternaria">A.</tp:taxon-name-part><tp:taxon-name-part taxon-name-part-type="species" reg="embellisia">embellisia</tp:taxon-name-part></tp:taxon-name></italic> and <italic><tp:taxon-name><tp:taxon-name-part taxon-name-part-type="genus" reg="Alternaria">A.</tp:taxon-name-part><tp:taxon-name-part taxon-name-part-type="species" reg="tellustris">tellustris</tp:taxon-name-part></tp:taxon-name></italic> constructed on any of the <abbrev xmlns:xlink="http://www.w3.org/1999/xlink" xlink:title="large subunit ribosomal DNA" id="ABBRID0EF6GK" xlink:type="simple">LSU</abbrev>, <abbrev xmlns:xlink="http://www.w3.org/1999/xlink" xlink:title="internal transcribed spacer region of the ribosomal RNA" id="ABBRID0EJ6GK" xlink:type="simple">ITS</abbrev>, <italic><abbrev xmlns:xlink="http://www.w3.org/1999/xlink" xlink:title="glyceraldehyde-3-phosphate dehydrogenase" id="ABBRID0EO6GK" xlink:type="simple">GAPDH</abbrev></italic>, <italic><abbrev xmlns:xlink="http://www.w3.org/1999/xlink" xlink:title="RNA polymerase II subunit" id="ABBRID0ET6GK" xlink:type="simple">RPB2</abbrev></italic> and <italic><abbrev xmlns:xlink="http://www.w3.org/1999/xlink" xlink:title="translation elongation factor" id="ABBRID0EY6GK" xlink:type="simple">TEF1</abbrev></italic> genes, which has 3 bp difference (1%, no gap) in the <abbrev xmlns:xlink="http://www.w3.org/1999/xlink" xlink:title="internal transcribed spacer region of the ribosomal RNA" id="ABBRID0E36GK" xlink:type="simple">ITS</abbrev> region, 6 bp (2%, no gap) in <italic><abbrev xmlns:xlink="http://www.w3.org/1999/xlink" xlink:title="glyceraldehyde-3-phosphate dehydrogenase" id="ABBRID0EBAHK" xlink:type="simple">GAPDH</abbrev></italic>, 16 pb (2%, no gap) in <italic><abbrev xmlns:xlink="http://www.w3.org/1999/xlink" xlink:title="RNA polymerase II subunit" id="ABBRID0EGAHK" xlink:type="simple">RPB2</abbrev></italic> and 15 bp (11%, 14 gap) in <italic><abbrev xmlns:xlink="http://www.w3.org/1999/xlink" xlink:title="translation elongation factor" id="ABBRID0ELAHK" xlink:type="simple">TEF1</abbrev></italic> when compared with <italic><tp:taxon-name><tp:taxon-name-part taxon-name-part-type="genus" reg="Alternaria">A.</tp:taxon-name-part><tp:taxon-name-part taxon-name-part-type="species" reg="radicicola">radicicola</tp:taxon-name-part></tp:taxon-name></italic>, 1 bp (1%, no gap) in <abbrev xmlns:xlink="http://www.w3.org/1999/xlink" xlink:title="large subunit ribosomal DNA" id="ABBRID0E1AHK" xlink:type="simple">LSU</abbrev>, 6 bp (2%, no gap) in <abbrev xmlns:xlink="http://www.w3.org/1999/xlink" xlink:title="internal transcribed spacer region of the ribosomal RNA" id="ABBRID0E5AHK" xlink:type="simple">ITS</abbrev>, 24 bp (4%, 1 gap) in <italic><abbrev xmlns:xlink="http://www.w3.org/1999/xlink" xlink:title="glyceraldehyde-3-phosphate dehydrogenase" id="ABBRID0EDBHK" xlink:type="simple">GAPDH</abbrev></italic>, 17 bp (2%, 1 gap) in <italic><abbrev xmlns:xlink="http://www.w3.org/1999/xlink" xlink:title="RNA polymerase II subunit" id="ABBRID0EIBHK" xlink:type="simple">RPB2</abbrev></italic>, and 17 bp (11%, 13 gaps) in <italic><abbrev xmlns:xlink="http://www.w3.org/1999/xlink" xlink:title="translation elongation factor" id="ABBRID0ENBHK" xlink:type="simple">TEF1</abbrev></italic> when compared with <italic><tp:taxon-name><tp:taxon-name-part taxon-name-part-type="genus" reg="Alternaria">A.</tp:taxon-name-part><tp:taxon-name-part taxon-name-part-type="species" reg="embellisia">embellisia</tp:taxon-name-part></tp:taxon-name></italic>, and 1 bp (1%, no gap) in <abbrev xmlns:xlink="http://www.w3.org/1999/xlink" xlink:title="large subunit ribosomal DNA" id="ABBRID0E3BHK" xlink:type="simple">LSU</abbrev>, 3 bp (1%, no gap) in <abbrev xmlns:xlink="http://www.w3.org/1999/xlink" xlink:title="internal transcribed spacer region of the ribosomal RNA" id="ABBRID0EACHK" xlink:type="simple">ITS</abbrev>, 12 bp (2%, 1 gap) in <italic><abbrev xmlns:xlink="http://www.w3.org/1999/xlink" xlink:title="glyceraldehyde-3-phosphate dehydrogenase" id="ABBRID0EFCHK" xlink:type="simple">GAPDH</abbrev></italic>, 17 bp (2%, no gap) in <italic><abbrev xmlns:xlink="http://www.w3.org/1999/xlink" xlink:title="RNA polymerase II subunit" id="ABBRID0EKCHK" xlink:type="simple">RPB2</abbrev></italic> and 13 bp (9%, 14 gaps) in <italic><abbrev xmlns:xlink="http://www.w3.org/1999/xlink" xlink:title="translation elongation factor" id="ABBRID0EPCHK" xlink:type="simple">TEF1</abbrev></italic> with sister species <italic><tp:taxon-name><tp:taxon-name-part taxon-name-part-type="genus" reg="Alternaria">A.</tp:taxon-name-part><tp:taxon-name-part taxon-name-part-type="species" reg="tellustris">tellustris</tp:taxon-name-part></tp:taxon-name></italic>.</p><p>Morphologically, <italic><tp:taxon-name><tp:taxon-name-part taxon-name-part-type="genus" reg="Alternaria">A.</tp:taxon-name-part><tp:taxon-name-part taxon-name-part-type="species" reg="ouedrighensis">ouedrighensis</tp:taxon-name-part></tp:taxon-name></italic> (Fig. <xref ref-type="fig" rid="F3">4</xref>) is distinct from the closest species <italic><tp:taxon-name><tp:taxon-name-part taxon-name-part-type="genus" reg="Alternaria">A.</tp:taxon-name-part><tp:taxon-name-part taxon-name-part-type="species" reg="embellisia">embellisia</tp:taxon-name-part></tp:taxon-name></italic> in conidial body size. <italic><tp:taxon-name><tp:taxon-name-part taxon-name-part-type="genus" reg="Alternaria">Alternaria</tp:taxon-name-part><tp:taxon-name-part taxon-name-part-type="species" reg="ouedrighensis">ouedrighensis</tp:taxon-name-part></tp:taxon-name></italic> has conidia shorter and wider (11.4–24.1 × 7.7–12.9 μm; av. 16.5 ± 3.4 × 10.4 ± 1.4 µm) than those of <italic><tp:taxon-name><tp:taxon-name-part taxon-name-part-type="genus" reg="Alternaria">A.</tp:taxon-name-part><tp:taxon-name-part taxon-name-part-type="species" reg="radicicola">radicicola</tp:taxon-name-part></tp:taxon-name></italic> (20–38 × 7–10 µm; <xref ref-type="bibr" rid="B6">Bessadat et al. 2025</xref>) and <italic><tp:taxon-name><tp:taxon-name-part taxon-name-part-type="genus" reg="Alternaria">A.</tp:taxon-name-part><tp:taxon-name-part taxon-name-part-type="species" reg="embellisia">embellisia</tp:taxon-name-part></tp:taxon-name></italic> (19.18–36.2 × 2.55–5.74 µm; av. 12.64 × 4.34 µm; <xref ref-type="bibr" rid="B15">Delgado Ortiz et al. 2019</xref>). In addition, the conidia of <italic><tp:taxon-name><tp:taxon-name-part taxon-name-part-type="genus" reg="Alternaria">A.</tp:taxon-name-part><tp:taxon-name-part taxon-name-part-type="species" reg="ouedrighensis">ouedrighensis</tp:taxon-name-part></tp:taxon-name></italic> present fewer transverse septa (1–3 transverse septa) than those of <italic><tp:taxon-name><tp:taxon-name-part taxon-name-part-type="genus" reg="Alternaria">A.</tp:taxon-name-part><tp:taxon-name-part taxon-name-part-type="species" reg="radicicola">radicicola</tp:taxon-name-part></tp:taxon-name></italic> (3–5 transverse septa) and <italic><tp:taxon-name><tp:taxon-name-part taxon-name-part-type="genus" reg="Alternaria">A.</tp:taxon-name-part><tp:taxon-name-part taxon-name-part-type="species" reg="embellisia">embellisia</tp:taxon-name-part></tp:taxon-name></italic> (2 – 6 transverse septa). However, <italic><tp:taxon-name><tp:taxon-name-part taxon-name-part-type="genus" reg="Alternaria">A.</tp:taxon-name-part><tp:taxon-name-part taxon-name-part-type="species" reg="ouedrighensis">ouedrighensis</tp:taxon-name-part></tp:taxon-name></italic> presents fewer longitudinal septa (0–1 septum) compared to <italic><tp:taxon-name><tp:taxon-name-part taxon-name-part-type="genus" reg="Alternaria">A.</tp:taxon-name-part><tp:taxon-name-part taxon-name-part-type="species" reg="embellisia">embellisia</tp:taxon-name-part></tp:taxon-name></italic> (1 – 2 septa).</p></tp:treatment-sec><tp:treatment-sec><!--Section generated to contain objects referenced in tp:taxon-treatment.--><fig id="F4" position="float" orientation="portrait"><object-id xmlns:xlink="http://www.w3.org/1999/xlink" content-type="doi" xlink:type="simple">10.3897/mycokeys.120.144245.figure2</object-id><object-id xmlns:xlink="http://www.w3.org/1999/xlink" content-type="arpha" xlink:type="simple">3C395506-5638-531B-9611-80E66DCFB965</object-id><label>Figure 2.</label><caption><p>Phylogenetic tree based on the maximum likelihood analysis of <italic><tp:taxon-name><tp:taxon-name-part taxon-name-part-type="genus" reg="Alternaria">Alternaria</tp:taxon-name-part></tp:taxon-name></italic> species inferred from combined <abbrev xmlns:xlink="http://www.w3.org/1999/xlink" xlink:title="large subunit ribosomal DNA" id="ABBRID0EP5FK" xlink:type="simple">LSU</abbrev>, <abbrev xmlns:xlink="http://www.w3.org/1999/xlink" xlink:title="internal transcribed spacer region of the ribosomal RNA" id="ABBRID0ET5FK" xlink:type="simple">ITS</abbrev>, <italic><abbrev xmlns:xlink="http://www.w3.org/1999/xlink" xlink:title="glyceraldehyde-3-phosphate dehydrogenase" id="ABBRID0EY5FK" xlink:type="simple">GAPDH</abbrev></italic>, <italic><abbrev xmlns:xlink="http://www.w3.org/1999/xlink" xlink:title="RNA polymerase II subunit" id="ABBRID0E45FK" xlink:type="simple">RPB2</abbrev></italic> and <italic><abbrev xmlns:xlink="http://www.w3.org/1999/xlink" xlink:title="translation elongation factor" id="ABBRID0EC6FK" xlink:type="simple">TEF1</abbrev></italic>. Maximum likelihood (<abbrev xmlns:xlink="http://www.w3.org/1999/xlink" xlink:title="Maximum Likelihood" id="ABBRID0EG6FK" xlink:type="simple">ML</abbrev>) and maximum parcimony (<abbrev xmlns:xlink="http://www.w3.org/1999/xlink" xlink:title="Maximum Parsimony" id="ABBRID0EK6FK" xlink:type="simple">MP</abbrev>) bootstrap values (≥ 50%) given at the nodes (<abbrev xmlns:xlink="http://www.w3.org/1999/xlink" xlink:title="Maximum Likelihood" id="ABBRID0EO6FK" xlink:type="simple">ML</abbrev>/<abbrev xmlns:xlink="http://www.w3.org/1999/xlink" xlink:title="Maximum Parsimony" id="ABBRID0ES6FK" xlink:type="simple">MP</abbrev>) are computed at from 1000 replicates. The tree is rooted to <italic><tp:taxon-name><tp:taxon-name-part taxon-name-part-type="genus" reg="Cicatricea">Cicatricea</tp:taxon-name-part><tp:taxon-name-part taxon-name-part-type="species" reg="salina">salina</tp:taxon-name-part></tp:taxon-name></italic> (<abbrev xmlns:xlink="http://www.w3.org/1999/xlink" xlink:title="Fungal Biodiversity Centre" id="ABBRID0EBAGK" xlink:type="simple">CBS</abbrev> 302.84) and <italic><tp:taxon-name><tp:taxon-name-part taxon-name-part-type="genus" reg="Stemphylium">Stemphylium</tp:taxon-name-part><tp:taxon-name-part taxon-name-part-type="species" reg="herbarum">herbarum</tp:taxon-name-part></tp:taxon-name></italic> (<abbrev xmlns:xlink="http://www.w3.org/1999/xlink" xlink:title="Fungal Biodiversity Centre" id="ABBRID0EQAGK" xlink:type="simple">CBS</abbrev> 191.86). The novel species are highlighted in bold. The monotypic lineages are indicated by black dots.</p></caption><graphic xmlns:xlink="http://www.w3.org/1999/xlink" xlink:href="mycokeys-120-295-g002.jpg" position="float" orientation="portrait" xlink:type="simple" id="oo_1394795.jpg"><uri content-type="original_file" xlink:type="simple">https://binary.pensoft.net/fig/1394795</uri></graphic></fig></tp:treatment-sec><ref-list><ref id="B29"><mixed-citation xmlns:xlink="http://www.w3.org/1999/xlink" xlink:type="simple"><person-group><name name-style="western"><surname>Jeewon</surname><given-names>R</given-names></name><name name-style="western"><surname>Hyde</surname><given-names>KD</given-names></name></person-group> (<year>2016</year>) <article-title>Establishing species boundaries and new taxa: Recommendations to resolve taxonomic ambiguities.</article-title><source>Mycosphere: Journal of Fungal Biology</source><volume>7</volume>(<issue>11</issue>): <fpage>1669</fpage>–<lpage>1677</lpage>. <ext-link xlink:href="10.5943/mycosphere/7/11/4" ext-link-type="doi" xlink:type="simple">https://doi.org/10.5943/mycosphere/7/11/4</ext-link></mixed-citation></ref><ref id="B6"><mixed-citation xmlns:xlink="http://www.w3.org/1999/xlink" xlink:type="simple"><person-group><name name-style="western"><surname>Bessadat</surname><given-names>N</given-names></name><name name-style="western"><surname>Bataillé-Simoneau</surname><given-names>N</given-names></name><name name-style="western"><surname>Colou</surname><given-names>J</given-names></name><name name-style="western"><surname>Hamon</surname><given-names>B</given-names></name><name name-style="western"><surname>Mabrouk</surname><given-names>K</given-names></name><name name-style="western"><surname>Simoneau</surname><given-names>P</given-names></name></person-group> (<year>2025</year>) <article-title>New members of <italic><tp:taxon-name><tp:taxon-name-part taxon-name-part-type="genus">Alternaria</tp:taxon-name-part></tp:taxon-name></italic> (<tp:taxon-name><tp:taxon-name-part taxon-name-part-type="order">Pleosporales</tp:taxon-name-part></tp:taxon-name>, <tp:taxon-name><tp:taxon-name-part taxon-name-part-type="family">Pleosporaceae</tp:taxon-name-part></tp:taxon-name>) collected from <tp:taxon-name><tp:taxon-name-part taxon-name-part-type="family">Apiaceae</tp:taxon-name-part></tp:taxon-name> in Algeria.</article-title><source>MycoKeys</source><volume>113</volume>: <fpage>169</fpage>–<lpage>192</lpage>. <ext-link xlink:href="10.3897/mycokeys.113.138005" ext-link-type="doi" xlink:type="simple">https://doi.org/10.3897/mycokeys.113.138005</ext-link></mixed-citation></ref><ref id="B15"><mixed-citation xmlns:xlink="http://www.w3.org/1999/xlink" xlink:type="simple"><person-group><name name-style="western"><surname>Delgado Ortiz</surname><given-names>JC</given-names></name><name name-style="western"><surname>Cerna Chávez</surname><given-names>E</given-names></name><name name-style="western"><surname>Ochoa Fuentes</surname><given-names>YM</given-names></name><name name-style="western"><surname>Beltrán Beache</surname><given-names>M</given-names></name></person-group> (<year>2019</year>) <article-title>First report of <italic><tp:taxon-name><tp:taxon-name-part taxon-name-part-type="genus">Alternaria</tp:taxon-name-part><tp:taxon-name-part taxon-name-part-type="species">embellisia</tp:taxon-name-part></tp:taxon-name></italic> (syn. <italic><tp:taxon-name><tp:taxon-name-part taxon-name-part-type="genus">Embellisia</tp:taxon-name-part><tp:taxon-name-part taxon-name-part-type="species">allii</tp:taxon-name-part></tp:taxon-name></italic>) causing bulb canker or skin blotch on garlic in Mexico.</article-title><source>Plant Disease</source><volume>103</volume>(<issue>5</issue>): <fpage>1031</fpage>–<lpage>1031</lpage>. <ext-link xlink:href="10.1094/PDIS-07-18-1171-PDN" ext-link-type="doi" xlink:type="simple">https://doi.org/10.1094/PDIS-07-18-1171-PDN</ext-link></mixed-citation></ref></ref-list></tp:taxon-treatment>
